# Supplementary material for: Flexible Teachers, Thriving Classrooms: A Unified Flexibility and Mindfulness (UFM) Model of Classroom Dynamics, Teaching Practices, and Teacher Burnout
Source: Behav Sci (Basel). 2026 Jun 17;16(6):1018. doi: 10.3390/bs16061018 (PMC13296330; doi:10.3390/bs16061018)
Supplement: Supplementary file 1 [file behavsci-16-01018-s001.zip]

Archive with 1 entries (1 files):
- behavsci-4288902-supplementary.pdf
